# Supplementary material for: Functional Genomics Unique to Week 20 Post Wounding in the Deep Cone/Fat Dome of the Duroc/Yorkshire Porcine Model of Fibroproliferative Scarring
Source: PLoS One. 2011 Apr 20;6(4):e19024. doi: 10.1371/journal.pone.0019024 (PMC3080398; doi:10.1371/journal.pone.0019024)
Supplement: Table S1 — Gene Sets Uniquely Significant at Week 20. Columns 4 and 5 are the regression p and q values. Columns 6–10 are the p-values for each time point and whether the gene was differentially over or under expressed in Duroc compared to Yorkshire. Empty cells indicate that the weekly p-values did not achieve significance. (XLS) [file pone.0019024.s001.xls]

## Sheet: Sheet1
Table S1 – Differential transcriptome on factor breed.
Symbol	Entrez ID	Affy ID	p	q	Wk1	Wk2	Wk3	Wk12	Wk20
ABAT	18	Ssc.14129.1.A1_at	0.00224929	0.131122	0.095 over				0.004 over
ABLIM3	22885	Ssc.5414.1.S1_at	0.000121481	0.0370691		0.018 over	0.020 over		0.004 over
ACAA1	30	Ssc.1225.1.S1_at	0.00633344	0.169527					0.061 over
AK5	26289	Ssc.8267.1.A1_at	0.0102534	0.194332		0.098 over	0.000 over
AKAP2	11217	Ssc.1407.1.A1_at	0.00971718	0.192436					0.014 over
ALDH2	217	Ssc.11147.1.S1_at	3.04e-05	0.0370691	0.005 under		0.078 under	0.039 under	0.013 under
ANAPC1	64682	Ssc.22606.1.A1_at	0.00774059	0.177185		0.020 under
ANXA5	308	Ssc.1015.1.S1_at	0.00870484	0.180695					0.005 over
AP1S2	8905	Ssc.7236.1.A1_at	0.00299747	0.152443		0.045 under	0.017 under
ARF6	382	Ssc.12983.1.S1_at	0.00722335	0.173708		0.005 under		0.080 under
ARHGDIB	397	Ssc.1230.1.A1_at	0.00897785	0.181426			0.015 over		0.002 over
ASPN	54829	Ssc.1716.1.S1_at	0.00412686	0.164611			0.069 over		0.003 over
ATP11C	286410	Ssc.10626.1.A1_at	0.00676843	0.173708		0.032 under
B2M	567	Ssc.12348.1.S1_at	0.00804903	0.177979					0.015 over
BAMBI	25805	Ssc.9537.1.S1_at	0.00248814	0.138043		0.041 under	0.041 under		0.039 under
BZW2	28969	Ssc.2062.1.A1_at	0.00792692	0.177185			0.092 under
C10orf58	84293	Ssc.8099.1.S1_at	0.00474312	0.164611					0.018 over
C13orf33	84935	Ssc.29441.1.A1_at	0.00224929	0.131122					0.002 over
C1R	715	Ssc.983.1.S1_at	0.00590225	0.165232					0.063 over
C2orf64	493753	Ssc.21300.1.S1_at	0.00139513	0.12521		0.009 over			0.015 over
C2orf67	151050	Ssc.24905.1.S1_at	0.00867542	0.180695		0.081 under	0.045 under
C5orf13	9315	Ssc.23827.1.A1_at	0.00543246	0.165149				0.034 over	0.000 over
C7orf23	79161	Ssc.12356.1.A1_at	0.00565011	0.165232				0.075 over	0.096 over
C7orf58	79974	Ssc.24946.1.A1_at	0.00580576	0.165232					0.004 over
C9orf95	54981	Ssc.24502.1.A1_at	0.00276115	0.147815	0.051 over		0.098 over	0.023 over
CAV1	857	Ssc.12842.1.S1_at	0.00530528	0.165149		0.095 over		0.088 over	0.015 over
CCDC80	151887	Ssc.3825.1.S1_at	0.00139513	0.12521			0.001 over		0.001 over
CD81	975	Ssc.1641.1.S1_at	0.00879848	0.181405		0.006 over
CDH5	1003	Ssc.75.1.S1_at	0.00795508	0.177185					0.049 over
CFH	3075	Ssc.864.1.S1_at	0.0012708	0.12521	0.099 over				0.001 over
CHPT1	56994	Ssc.31189.1.S1_at	0.0061471	0.168986					0.057 over
CHRDL1	91851	Ssc.13276.1.A1_at	0.00521449	0.165149					0.042 over
CLDN11	5010	Ssc.8335.1.S1_at	0.00139513	0.12521	0.000 over		0.018 over		0.009 over
CLIC5	53405	Ssc.1609.1.A1_at	0.00870484	0.180695					0.000 over
CNRIP1	25927	Ssc.5171.1.S1_at	0.00461721	0.164611					0.001 over
COL15A1	1306	Ssc.19883.1.S1_at	0.000189497	0.0385491			0.047 over		0.000 over
COL4A1	1282	Ssc.4345.1.S2_at	0.00175894	0.130909					0.001 over
COL5A3	50509	Ssc.12617.1.S1_at	0.00725277	0.173708					0.005 over
CRY1	1407	Ssc.2033.1.S1_at	0.00367162	0.161322				0.031 under
CST6	1474	Ssc.9061.1.A1_at	0.00169725	0.129476	0.069 under	0.062 under
CUGBP2	10659	Ssc.3983.1.S1_at	9.11e-05	0.0370691		0.095 over	0.074 over		0.000 over
CXCL14	9547	Ssc.20578.1.S1_at	6.07e-05	0.0370691	0.071 under		0.015 under	0.097 under	0.089 under
DDX47	51202	Ssc.14165.1.A1_at	0.00870484	0.180695		0.075 under
DLC1	10395	Ssc.8084.1.S1_at	0.00160614	0.129476		0.086 over	0.058 over		0.001 over
DRAM	55332	Ssc.9726.1.A1_at	0.00206264	0.131122					0.001 over
DUSP5	1847	Ssc.21382.1.A1_at	0.00590225	0.165232			0.000 under
ECHDC2	55268	Ssc.26482.1.A1_at	0.00367162	0.161322		0.096 over		0.098 over	0.077 over
ECM2	1842	Ssc.7294.1.A1_at	0.000656121	0.0953384		0.034 over	0.018 over		0.005 over
ELOVL5	60481	Ssc.1151.1.A1_at	0.00725277	0.173708					0.000 over
EMP2	2013	Ssc.2616.1.A1_at	0.00795508	0.177185				0.008 under
ENDOD1	23052	Ssc.6618.1.A1_at	0.00428092	0.164611			0.016 under
ENPP2	5168	Ssc.5142.1.S1_at	0.000778551	0.107986					0.000 over
EPB41	2035	Ssc.11954.1.A1_at	0.00633344	0.169527					0.003 over
EPB41L2	2037	Ssc.7021.1.A1_at	0.00370073	0.161322					0.009 over
FAM113A	64773	Ssc.1795.3.A1_at	0.000932933	0.113279		0.009 over	0.000 over		0.004 over
FAM84A	151354	Ssc.27688.1.S1_at	6.07e-05	0.0370691			0.003 under		0.001 under
FBXW7	55294	Ssc.2250.2.S1_at	0.00695033	0.173708					0.037 under
FCER1A	2205	Ssc.19640.1.A1_at	0.00996678	0.192436			0.025 over		0.000 over
FERMT2	10979	Ssc.21589.1.S1_at	0.00236634	0.133717		0.042 over	0.036 over		0.072 over
FGF18	8817	Ssc.22378.1.A1_at	0.00403258	0.164611		0.014 under			0.008 under
FGFR1	2260	Ssc.24095.2.A1_at	0.0105356	0.197227					0.078 over
FHL1	2273	Ssc.14463.1.S1_at	0.00224929	0.131122			0.083 over		0.012 over
FZD4	8322	Ssc.1093.2.A1_at	0.00583803	0.165232		0.069 over			0.045 over
FZD7	8324	Ssc.9253.1.A1_at	0.00224929	0.131122	0.099 under		0.092 under		0.007 under
GABARAPL2	11345	Ssc.1058.1.S1_at	0.00492724	0.164611			0.002 under		0.008 under
GDF11	10220	Ssc.15905.1.S1_at	0.00388232	0.164611					0.039 over
GJA1	2697	Ssc.942.1.S1_at	0.0108586	0.199604			0.045 under	0.058 under	0.015 under
GJA4	2701	Ssc.18811.1.A1_at	0.00546631	0.165149			0.006 over		0.005 over
GNG11	2791	Ssc.1133.1.S1_at	0.00227744	0.131122			0.043 over		0.001 over
GPRC5D	55507	Ssc.12951.1.S1_at	0.002733	0.147815		0.007 under	0.012 under		0.044 under
GPX4	2879	Ssc.11742.1.S1_at	0.00406201	0.164611		0.027 over
HLA-A	3105	Ssc.13780.7.S1_at	0.00580576	0.165232	0.064 over		0.070 over
HNRPLL	92906	Ssc.1672.1.A1_at	0.00700981	0.173708				0.004 over	0.002 over
HSD17B2	3294	Ssc.14073.1.S1_at	0.00206264	0.131122			0.023 under		0.003 under
HSD3B2	3284	Ssc.14393.1.S1_at	0.00689276	0.173708	0.075 over				0.002 over
HSPB8	26353	Ssc.10237.1.S1_at	0.00854983	0.180695			0.005 under		0.003 under
HSPG2	3339	Ssc.5147.1.S1_at	0.00221892	0.131122			0.011 over		0.001 over
ID4	3400	Ssc.22043.1.S1_at	0.00345619	0.161322				0.005 under	0.084 under
IER5	51278	Ssc.19350.1.S1_at	0.0103502	0.194956				0.001 under
IGSF9	57549	Ssc.1581.1.A1_at	0.00461721	0.164611		0.048 under			0.038 under
ITIH5	80760	Ssc.1280.1.S1_at	0.000189497	0.0385491		0.046 over	0.005 over		0.001 over
ITM2A	9452	Ssc.11618.1.A1_at	0.00990225	0.192436					0.001 over
JAG1	182	Ssc.9400.1.A1_at	0.00725277	0.173708			0.046 under
KCNJ13	3769	Ssc.18284.1.A1_at	0.00842265	0.180695				0.006 under	0.033 under
KIF15	56992	Ssc.15391.2.S1_a_at	0.00342582	0.161322		0.028 under	0.084 under
KLF4	9314	Ssc.9984.1.A1_at	0.00330497	0.161322				0.046 under
KPNA1	3836	Ssc.5730.2.A1_at	0.00505568	0.165149		0.013 under		0.035 under
LAMA4	3910	Ssc.24909.1.S1_at	0.0064546	0.171267					0.002 over
LAYN	143903	Ssc.29216.1.A1_at	0.00467858	0.164611				0.036 over	0.093 over
LGALS3	3958	Ssc.17815.1.S1_at	0.000965201	0.113279			0.071 under
LIMCH1	22998	Ssc.7637.2.S1_at	0.00486302	0.164611				0.089 over	0.057 over
LRP11	84918	Ssc.14282.1.A1_at	0.0102534	0.194332					0.043 over
LRRC40	55631	Ssc.13648.1.A1_at	0.00630117	0.169527	0.076 under	0.094 under
MACF1	23499	Ssc.30968.1.A1_s_at	0.00185195	0.131122			0.092 under
MAPRE1	22919	Ssc.2146.1.S1_at	0.00451692	0.164611		0.098 under
MDFIC	29969	Ssc.9096.2.A1_at	0.00496299	0.164611				0.057 over	0.003 over
MFAP5	8076	Ssc.1086.1.A1_at	0.000532743	0.0903126		0.027 over	0.025 over		0.011 over
MKI67IP	84365	Ssc.23154.1.S1_at	0.00543246	0.165149				0.060 under
MKL2	57496	Ssc.22447.1.S1_at	0.000189497	0.0385491	0.096 over	0.090 over			0.027 over
MME	4311	Ssc.853.1.A1_at	0.00524486	0.165149			0.012 over		0.011 over
MMRN1	22915	Ssc.14368.1.A1_at	0.00496299	0.164611			0.072 over		0.000 over
MRAS	22808	Ssc.17756.1.S1_at	0.000189497	0.0385491		0.037 over			0.000 over
MRS2	57380	Ssc.7885.1.A1_at	0.00206264	0.131122				0.006 under
MTMR9	66036	Ssc.15355.1.A1_at	0.00792692	0.177185	0.043 under	0.005 under
NET1	10276	Ssc.10618.3.S1_at	0.00287915	0.150413		0.004 under
NID1	4811	Ssc.5587.1.A1_at	0.00185195	0.131122					0.004 over
NME1	4830	Ssc.19546.1.S1_at	0.00774059	0.177185					0.004 under
NOS3	4846	Ssc.26781.1.A1_at	0.00858209	0.180695	0.084 under		0.011 under
NPNT	255743	Ssc.31071.1.A1_at	3.04e-05	0.0370691	0.024 under	0.022 under	0.051 under	0.072 under
NRARP	441478	Ssc.28513.1.S1_at	0.000932933	0.113279		0.046 under	0.046 under		0.015 under
OAZ2	4947	Ssc.17405.2.A1_at	0.00151756	0.129476			0.002 over	0.041 over	0.035 over
PCOLCE	5118	Ssc.1122.1.S1_at	0.000121481	0.0370691		0.006 over	0.002 over		0.025 over
PDCD4	27250	Ssc.8609.1.A1_at	0.00354413	0.161322				0.046 under
PDE4B	5142	Ssc.10256.1.A1_at	0.00943404	0.188152				0.003 over
PDGFD	80310	Ssc.10303.1.A1_at	0.00412686	0.164611			0.079 over		0.068 over
PDZRN3	23024	Ssc.19005.1.A1_at	0.00664442	0.173708		0.024 under	0.059 under	0.076 under
PEAR1	375033	Ssc.31007.1.A1_at	0.000932933	0.113279		0.014 over	0.007 over		0.057 over
PHLDB2	90102	Ssc.30743.1.S1_at	0.00451692	0.164611		0.019 over			0.008 over
PLVAP	83483	Ssc.3645.1.S1_at	0.00360898	0.161322		0.014 over			0.010 over
PMEPA1	56937	Ssc.26224.1.S1_at	0.00492724	0.164611		0.006 over			0.004 over
PMPCB	9512	Ssc.21464.1.S1_at	0.00697944	0.173708		0.062 over
PNPT1	87178	Ssc.30737.1.A1_s_at	0.00451692	0.164611		0.000 under
PPM1E	22843	Ssc.18519.1.S1_at	0.00897785	0.181426		0.037 over
PPP1R2	5504	Ssc.19911.1.S1_at	0.000121481	0.0370691	0.097 under	0.004 under	0.030 under		0.017 under
PRIM2	5558	Ssc.22180.1.A1_at	0.00133344	0.12521					0.065 under
PROS1	5627	Ssc.5604.1.S1_at	0.00728662	0.173708					0.001 over
PRPF40A	55660	Ssc.6297.1.S1_at	0.00867542	0.180695		0.009 under
PTPLB	201562	Ssc.12693.1.S1_at	0.00130307	0.12521		0.048 over
PTPRM	5797	Ssc.21264.1.A1_at	0.00741126	0.17531					0.000 over
RAB12	201475	Ssc.29093.1.S1_at	0.000565011	0.0907416	0.005 under	0.079 under	0.098 under
RAB15	376267	Ssc.21186.1.S1_a_at	0.00166688	0.129476	0.077 under	0.054 under			0.006 under
RIOK3	8780	Ssc.17251.1.A1_at	0.00996678	0.192436			0.036 under
RPAP2	79871	Ssc.11805.1.A1_a_at	0.00290826	0.150413		0.092 over		0.094 over	0.013 over
RPS27	6232	Ssc.8297.2.A1_at	0.00106169	0.115702					0.040 over
SERPINF1	5176	Ssc.10451.1.S1_at	0.0106647	0.197227			0.004 over		0.015 over
SGK1	6446	Ssc.12284.1.A1_at	0.00571275	0.165232		0.016 under		0.060 under
SLC24A5	283652	Ssc.25520.1.S1_at	0.000121481	0.0370691	0.081 under	0.064 under		0.009 under	0.011 under
SLC2A3	6515	Ssc.1674.1.A1_at	0.0106052	0.197227	0.096 over				0.003 over
SLC38A2	54407	Ssc.14465.1.A1_at	0.00169725	0.129476			0.006 under
SLC7A1	6541	Ssc.28645.1.A1_at	0.000219867	0.0394652		0.086 under	0.020 under	0.091 under	0.025 under
SNRNP40	9410	Ssc.5722.1.A1_at	0.00543246	0.165149					0.088 under
SNRPG	6637	Ssc.24174.1.S1_at	0.00330497	0.161322		0.064 under			0.009 under
SPARCL1	8404	Ssc.6531.1.A1_at	0.00348434	0.161322		0.038 over	0.031 over
SPTB	6710	Ssc.25211.1.S1_at	0.00783423	0.177185	0.018 under				0.051 under
TACSTD2	4070	Ssc.2627.2.S1_at	0.00986998	0.192436				0.012 under
TBL1XR1	79718	Ssc.30480.1.A1_at	0.00574312	0.165232				0.035 under
TEK	7010	Ssc.4753.1.A1_at	0.00776969	0.177185					0.002 over
TES	26136	Ssc.7552.1.A1_at	0.00930845	0.186869		0.095 under		0.045 under
TGFBI	7045	Ssc.16671.2.S1_at	0.00224929	0.131122			0.017 over		0.005 over
TNS1	7145	Ssc.2971.1.S1_at	0.000121481	0.0370691		0.071 over	0.058 over		0.000 over
TOX3	27324	Ssc.17874.1.A1_at	0.000595381	0.0908381	0.005 under				0.005 under
TPP1	1200	Ssc.6732.1.S1_at	0.00474312	0.164611		0.067 over	0.030 over
TRIM2	23321	Ssc.30377.1.A1_at	0.00861784	0.180695				0.032 under
TSPAN13	27075	Ssc.4657.1.S1_at	0.00486302	0.164611					0.002 over
TWIST1	7291	Ssc.17121.1.S1_at	0.00169725	0.129476					0.005 over
TYR	7299	Ssc.22638.1.S1_at	0.000189497	0.0385491	0.078 under	0.040 under	0.090 under	0.012 under	0.038 under
UCHL1	7345	Ssc.2073.1.A1_at	0.000219867	0.0394652	0.024 under	0.013 under	0.002 under	0.016 under
VGLL4	9686	Ssc.6410.1.S1_at	0.00601961	0.166986				0.045 under	0.001 under
XKRX	402415	Ssc.3376.1.S1_at	0.00103132	0.115702			0.053 under		0.010 under
ZC3H4	23211	Ssc.3496.2.S1_at	0.00483391	0.164611					0.002 under
ZNF462	58499	Ssc.11839.1.S1_at	0.00543246	0.165149		0.019 over			0.005 over
ZRANB1	54764	Ssc.18050.1.S1_at	0.00689276	0.173708			0.066 under		0.013 under
