# Supplementary material for: Functional Genomics Unique to Week 20 Post Wounding in the Deep Cone/Fat Dome of the Duroc/Yorkshire Porcine Model of Fibroproliferative Scarring
Source: PLoS One. 2011 Apr 20;6(4):e19024. doi: 10.1371/journal.pone.0019024 (PMC3080398; doi:10.1371/journal.pone.0019024)
Supplement: Table S2 — Functions and Diseases Uniquely Significant at Week 20. (XLS) [file pone.0019024.s002.xls]

## Sheet: summary whole for supplement
Table S2 – Functions and Diseases Uniquely Significant at Week 20
Category	Function	Function Annotation	p-value	Collagen Genes	Molecules	# Molecules
Cancer	breast cancer	breast cancer	0.0163		ABAT, ARHGDIB, CAV1, CDH5, CLDN11, CXCL14, DLC1, FBXW7, FGFR1, HSPB8, ITIH5, NME1, SERPINF1, TOX3	14
Cancer	carcinoma in situ	carcinoma in situ	0.0068		ARHGDIB, BAMBI, C1R, CFH, CLDN11	5
Cancer	colorectal cancer	colorectal cancer	0.0135	4A1	C1R, CAV1, CLIC5, COL4A1, ENPP2, FGFR1, FZD4, FZD7, GJA1, HSD17B2, IGSF9, MME, PCOLCE, SLC2A3, TWIST1	15
Cancer	ductal carcinoma	ductal carcinoma	0.000425		ABAT, CXCL14, FGFR1, HSPB8, SERPINF1	5
Cancer	epithelial ovarian cancer	epithelial ovarian cancer	0.0076	15A1	CFH, COL15A1, FGF18, FGFR1, MFAP5	5
Cancer	mammary tumor	mammary tumor	0.0324		ABAT, CAV1, CXCL14, FGFR1, HSPB8, SERPINF1	6
Cancer	metastasis	metastasis of eukaryotic cells	0.00172		CAV1, ENPP2, NME1, TEK, TWIST1	5
Cancer	prostate cancer	prostate cancer	0.00133		ABAT, ALDH2, ARHGDIB, B2M, BAMBI, C1R, CAV1, CFH, CLDN11, FGFR1, MME, NME1	12
Cancer	prostatic carcinoma	prostatic carcinoma	0.00964		ARHGDIB, B2M, BAMBI, C1R, CAV1, CFH, MME	7
Cancer	prostatic intraepithelial neoplasia	prostatic intraepithelial neoplasia	0.00275		ARHGDIB, BAMBI, C1R, CFH, FGFR1	5
Cancer	tumorigenesis	tumorigenesis of cell lines	0.0451		CAV1, DLC1, ENPP2, NME1, TWIST1	5
Cancer	tumorigenesis	tumorigenesis of eukaryotic cells	0.00819		CAV1, DLC1, ENPP2, FCER1A, FGFR1, NME1, TEK, TWIST1	8
Cardiovascular Disease	cardiovascular disorder	cardiovascular disorder	0.0455	15A1, 4A1	ABAT, ANXA5, B2M, CAV1, CELF2, CLIC5, COL15A1, COL4A1, EPB41, FGF18, FHL1, GABARAPL2 (includes EG:11345), GJA1, ITIH5, LAMA4, LIMCH1, LRP11, PDGFD, PMEPA1, PROS1, PTPRM, SLC7A1, SPTB, TEK, TNS1, TYR, ZRANB1	27
Cardiovascular Disease	coronary artery disease	coronary artery disease	0.0412	4A1	ABAT, CELF2, CLIC5, COL4A1, GABARAPL2 (includes EG:11345), ITIH5, LAMA4, LIMCH1, LRP11, PDGFD, PMEPA1, PTPRM, TNS1, ZRANB1	14
Cardiovascular System Development and Function	angiogenesis	angiogenesis	0.00159	4A1	CAV1, CDH5, COL4A1, CXCL14, FBXW7, FGF18, FGFR1, MKL2, PTPRM, SERPINF1, TEK	11
Cardiovascular System Development and Function	cardiovascular process	cardiovascular process of blood vessel	0.0109		ALDH2, CAV1, MME, PTPRM, SERPINF1, TEK	6
Cardiovascular System Development and Function	proliferation	proliferation of endothelial cells	0.0126	4A1	CAV1, COL4A1, FGFR1, PTPRM, SERPINF1	5
Cell Morphology	morphology	morphology of cells	0.0177	15A1	ASPN, CAV1, CDH5, COL15A1, EPB41, FERMT2, GJA1, MRAS, TNS1, TWIST1	10
Cell Morphology	morphology	morphology of eukaryotic cells	0.0227	15A1	ASPN, CAV1, CDH5, COL15A1, EPB41, GJA1, MRAS, TNS1, TWIST1	9
Cell Morphology	morphology	morphology of normal cells	0.00521	15A1	CAV1, CDH5, COL15A1, EPB41, GJA1, MRAS, TNS1	7
Cell-To-Cell Signaling and Interaction	binding	binding of cells	0.0117		ANXA5, CAV1, CDH5, FERMT2, HSPG2 (includes EG:3339), LAMA4, MRAS, PROS1, PTPRM, SERPINF1	10
Cell-To-Cell Signaling and Interaction	binding	binding of tumor cell lines	0.0307		ANXA5, FERMT2, PROS1, PTPRM, SERPINF1	5
Cell-To-Cell Signaling and Interaction	signaling	signaling of cells	0.0225		CXCL14, FGF18, GJA1, GJA4, MME, TEK	6
Cellular Development	developmental process	developmental process of tumor cells	0.0351		CAV1, CDH5, FGF18, HSPG2 (includes EG:3339), SERPINF1	5
Cellular Development	growth	growth of breast cancer cell lines	0.0271		CAV1, DLC1, GJA1, MRAS, NME1, TEK	6
Cellular Growth and Proliferation	growth	growth of breast cancer cell lines	0.0271		CAV1, DLC1, GJA1, MRAS, NME1, TEK	6
Cellular Growth and Proliferation	proliferation	proliferation of endothelial cells	0.0126	4A1	CAV1, COL4A1, FGFR1, PTPRM, SERPINF1	5
Cellular Movement	migration	migration of cell lines	0.00165		ARHGDIB, C5ORF13, CAV1, CDH5, ENPP2, FGFR1, GJA1, MME, NME1, PDGFD, PTPRM, TEK, TGFBI, TWIST1	14
Cellular Movement	migration	migration of endothelial cells	0.00712	4A1	CAV1, CDH5, COL4A1, FGFR1, SERPINF1, TEK	6
Cellular Movement	migration	migration of normal cells	0.0445	4A1	CAV1, CDH5, CLDN11, COL4A1, CXCL14, FCER1A, FGFR1, FHL1, GJA1, MRAS, SERPINF1, TEK, TWIST1	13
Cellular Movement	migration	migration of tumor cell lines	0.00588		ARHGDIB, C5ORF13, CAV1, ENPP2, FGFR1, GJA1, MME, NME1, PTPRM, TWIST1	10
Connective Tissue Disorders	arthritis	arthritis	0.00807	4A1	AKAP2, ANXA5, ARHGDIB, ASPN, B2M, C1R, C7ORF58, CELF2, CLIC5, COL4A1, CXCL14, DLC1, ENPP2, EPB41, FGFR1, HSPB8, HSPG2 (includes EG:3339), MME, NME1, PHLDB2, PTPRM, SLC7A1, TNS1, ZRANB1	24
Connective Tissue Disorders	connective tissue disorder	connective tissue disorder	0.00361	15A1, 4A1	AKAP2, ANXA5, ARHGDIB, ASPN, B2M, C1R, C7ORF58, CELF2, CLIC5, COL15A1, COL4A1, COL5A3, CXCL14, DLC1, ENPP2, EPB41, FGFR1, HSPB8, HSPG2 (includes EG:3339), MME, NME1, PHLDB2, PTPRM, SLC7A1, TGFBI, TNS1, ZRANB1	27
Connective Tissue Disorders	rheumatoid arthritis	rheumatoid arthritis	0.0112	4A1	AKAP2, ANXA5, ARHGDIB, B2M, C1R, C7ORF58, CELF2, CLIC5, COL4A1, CXCL14, DLC1, ENPP2, EPB41, HSPB8, MME, NME1, PHLDB2, PTPRM, SLC7A1, TNS1, ZRANB1	21
Dermatological Diseases and Conditions	dermatological disorder	dermatological disorder	0.0219	15A1, 4A1	B2M, C1R, COL15A1, COL4A1, COL5A3, ENPP2, FCER1A, GJA1, PROS1, TEK, TWIST1, TYR	12
Gastrointestinal Disease	colorectal cancer	colorectal cancer	0.0135	4A1	C1R, CAV1, CLIC5, COL4A1, ENPP2, FGFR1, FZD4, FZD7, GJA1, HSD17B2, IGSF9, MME, PCOLCE, SLC2A3, TWIST1	15
Genetic Disorder	Alzheimer's disease	Alzheimer's disease	0.0293	4A1	ABAT, AKAP2, C1R, C7ORF58, CAV1, COL4A1, DLC1, EPB41L2, MME, PDGFD, PROS1, SLC2A3, VGLL4	13
Genetic Disorder	coronary artery disease	coronary artery disease	0.0412	4A1	ABAT, CELF2, CLIC5, COL4A1, GABARAPL2 (includes EG:11345), ITIH5, LAMA4, LIMCH1, LRP11, PDGFD, PMEPA1, PTPRM, TNS1, ZRANB1	14
Genetic Disorder	epithelial ovarian cancer	epithelial ovarian cancer	0.0076	15A1	CFH, COL15A1, FGF18, FGFR1, MFAP5	5
Genetic Disorder	prostate cancer	prostate cancer	0.00133		ABAT, ALDH2, ARHGDIB, B2M, BAMBI, C1R, CAV1, CFH, CLDN11, FGFR1, MME, NME1	12
Genetic Disorder	prostatic carcinoma	prostatic carcinoma	0.00964		ARHGDIB, B2M, BAMBI, C1R, CAV1, CFH, MME	7
Genetic Disorder	prostatic intraepithelial neoplasia	prostatic intraepithelial neoplasia	0.00275		ARHGDIB, BAMBI, C1R, CFH, FGFR1	5
Hematological System Development and Function	coagulation	coagulation of blood	0.00318		CAV1, HSPG2 (includes EG:3339), MMRN1, PROS1, SERPINF1	5
Hematological System Development and Function	coagulation	coagulation of bodily fluid	0.000623		ANXA5, CAV1, HSPG2 (includes EG:3339), MMRN1, PROS1, SERPINF1	6
Immunological Disease	autoimmune disease	autoimmune disease	0.0175	4A1	AKAP2, ALDH2, ANXA5, ARHGDIB, B2M, C1R, C7ORF58, CELF2, CFH, CLIC5, COL4A1, CXCL14, DLC1, ENPP2, EPB41, HSPB8, MME, NME1, PHLDB2, PRIM2, PTPRM, SLC7A1, TNS1, TYR, VGLL4, ZRANB1	26
Immunological Disease	immunological disorder	immunological disorder	0.00359	4A1	ABAT, AKAP2, ALDH2, ANXA5, ARHGDIB, B2M, C1R, C7ORF58, CELF2, CFH, CLIC5, COL4A1, CXCL14, DLC1, ENPP2, EPB41, FBXW7, FCER1A, FGFR1, HSPB8, MDFIC, MME, NME1, PHLDB2, PRIM2, PTPRM, SLC7A1, TEK, TNS1, TYR, VGLL4, ZRANB1	32
Immunological Disease	rheumatoid arthritis	rheumatoid arthritis	0.0112	4A1	AKAP2, ANXA5, ARHGDIB, B2M, C1R, C7ORF58, CELF2, CLIC5, COL4A1, CXCL14, DLC1, ENPP2, EPB41, HSPB8, MME, NME1, PHLDB2, PTPRM, SLC7A1, TNS1, ZRANB1	21
Inflammatory Disease	arthritis	arthritis	0.00807	4A1	AKAP2, ANXA5, ARHGDIB, ASPN, B2M, C1R, C7ORF58, CELF2, CLIC5, COL4A1, CXCL14, DLC1, ENPP2, EPB41, FGFR1, HSPB8, HSPG2 (includes EG:3339), MME, NME1, PHLDB2, PTPRM, SLC7A1, TNS1, ZRANB1	24
Inflammatory Disease	rheumatoid arthritis	rheumatoid arthritis	0.0112	4A1	AKAP2, ANXA5, ARHGDIB, B2M, C1R, C7ORF58, CELF2, CLIC5, COL4A1, CXCL14, DLC1, ENPP2, EPB41, HSPB8, MME, NME1, PHLDB2, PTPRM, SLC7A1, TNS1, ZRANB1	21
Inflammatory Response	inflammation	inflammation	0.0471		ANXA5, B2M, CAV1, FCER1A, GJA1, MME	6
Molecular Transport	localization	localization of protein	0.00355		AKAP2, B2M, CAV1, CFH, CLIC5, HSPG2 (includes EG:3339)	6
Neurological Disease	Alzheimer's disease	Alzheimer's disease	0.0293	4A1	ABAT, AKAP2, C1R, C7ORF58, CAV1, COL4A1, DLC1, EPB41L2, MME, PDGFD, PROS1, SLC2A3, VGLL4	13
Ophthalmic Disease	opthalmic disorder	opthalmic disorder	0.0154		AKAP2, CFH, FGFR1, FZD4, KCNJ13, SERPINF1, TGFBI	7
Organ Development	morphogenesis	morphogenesis of organ	0.0212		DLC1, FGFR1, GDF11, GJA1, MKL2	5
Organ Morphology	morphogenesis	morphogenesis of organ	0.0212		DLC1, FGFR1, GDF11, GJA1, MKL2	5
Organismal Development	angiogenesis	angiogenesis	0.00159	4A1	CAV1, CDH5, COL4A1, CXCL14, FBXW7, FGF18, FGFR1, MKL2, PTPRM, SERPINF1, TEK	11
Organismal Functions	coagulation	coagulation of blood	0.00318		CAV1, HSPG2 (includes EG:3339), MMRN1, PROS1, SERPINF1	5
Organismal Functions	coagulation	coagulation of bodily fluid	0.000623		ANXA5, CAV1, HSPG2 (includes EG:3339), MMRN1, PROS1, SERPINF1	6
Protein Synthesis	localization	localization of protein	0.00355		AKAP2, B2M, CAV1, CFH, CLIC5, HSPG2 (includes EG:3339)	6
Protein Trafficking	localization	localization of protein	0.00355		AKAP2, B2M, CAV1, CFH, CLIC5, HSPG2 (includes EG:3339)	6
Psychological Disorders	psychological disorder	psychological disorder	0.0367		ABAT, ABLIM3, ALDH2, B2M, C5ORF13, C7ORF23, CAV1, CELF2, CLDN11, CLIC5, ENPP2, FGFR1, HSD17B2, HSPG2 (includes EG:3339), ITIH5, NID1, PDGFD, PTPRM, SNRNP40, TYR	20
Reproductive System Disease	breast cancer	breast cancer	0.0163		ABAT, ARHGDIB, CAV1, CDH5, CLDN11, CXCL14, DLC1, FBXW7, FGFR1, HSPB8, ITIH5, NME1, SERPINF1, TOX3	14
Reproductive System Disease	ductal carcinoma	ductal carcinoma	0.000425		ABAT, CXCL14, FGFR1, HSPB8, SERPINF1	5
Reproductive System Disease	epithelial ovarian cancer	epithelial ovarian cancer	0.0076	15A1	CFH, COL15A1, FGF18, FGFR1, MFAP5	5
Reproductive System Disease	mammary tumor	mammary tumor	0.0324		ABAT, CAV1, CXCL14, FGFR1, HSPB8, SERPINF1	6
Reproductive System Disease	prostate cancer	prostate cancer	0.00133		ABAT, ALDH2, ARHGDIB, B2M, BAMBI, C1R, CAV1, CFH, CLDN11, FGFR1, MME, NME1	12
Reproductive System Disease	prostatic carcinoma	prostatic carcinoma	0.00964		ARHGDIB, B2M, BAMBI, C1R, CAV1, CFH, MME	7
Reproductive System Disease	prostatic intraepithelial neoplasia	prostatic intraepithelial neoplasia	0.00275		ARHGDIB, BAMBI, C1R, CFH, FGFR1	5
Skeletal and Muscular Disorders	arthritis	arthritis	0.00807	4A1	AKAP2, ANXA5, ARHGDIB, ASPN, B2M, C1R, C7ORF58, CELF2, CLIC5, COL4A1, CXCL14, DLC1, ENPP2, EPB41, FGFR1, HSPB8, HSPG2 (includes EG:3339), MME, NME1, PHLDB2, PTPRM, SLC7A1, TNS1, ZRANB1	24
Skeletal and Muscular Disorders	rheumatoid arthritis	rheumatoid arthritis	0.0112	4A1	AKAP2, ANXA5, ARHGDIB, B2M, C1R, C7ORF58, CELF2, CLIC5, COL4A1, CXCL14, DLC1, ENPP2, EPB41, HSPB8, MME, NME1, PHLDB2, PTPRM, SLC7A1, TNS1, ZRANB1	21
Skeletal and Muscular System Development and Function	development	development of muscle	0.00543	5A3	CAV1, COL5A3, FGFR1, GJA1, HSPG2 (includes EG:3339), MKL2, MRAS, TWIST1	8
Tissue Development	development	development of muscle	0.00543	5A3	CAV1, COL5A3, FGFR1, GJA1, HSPG2 (includes EG:3339), MKL2, MRAS, TWIST1	8
Tissue Development	development	development of tissue	0.02	5A3	CAV1, COL5A3, ENPP2, FGF18, FGFR1, GDF11, GJA1, HSPG2 (includes EG:3339), LAMA4, MKL2, MRAS, SERPINF1, TEK, TWIST1	14
